# Supplementary material for: The pesticide chlorpyrifos promotes obesity by inhibiting diet-induced thermogenesis in brown adipose tissue
Source: Nat Commun. 2021 Aug 27;12:5163. doi: 10.1038/s41467-021-25384-y (PMC8397754; doi:10.1038/s41467-021-25384-y)
Supplement: Supplementary file 4 — Source data [file 41467_2021_25384_MOESM4_ESM.xlsx]

## Sheet: screen 1
1nM						1uM						1pM
	log2foldchange		p value	fold change			log2foldchange		p value				log2foldchange		p value
BPF	1.08165	4.62233	2.38602e-05	2.11646		Imidacloprid	-0.672828	3.03258	0.000927721	0.627276		Glyphosate	-1.19657	2.07033	0.00850485	0.436311
Chlorpyrifos	-0.720844	2.0235	0.00947335	0.606742		Permethrin	-0.566037	3.03255	0.000927792	0.67547		Metam Sodium	-1.40866	2.01606	0.00963704	0.37666
Deltamethrin	-0.529021	1.6477	0.0225061	0.693025		PFOA	-0.265773	2.17636	0.00666256	0.831753		Deltamethrin	-1.22284	1.876	0.0133046	0.428439
Zearalanone	-0.825618	1.57148	0.0268236	0.564241		BPS	-0.809647	1.95015	0.0112163	0.570521		Permethrin	-0.736384	1.41486	0.0384712	0.600242
2,4-D	1.15746	1.34518	0.0451665	2.23065		Tartrazine Yellow	-0.854424	1.85007	0.0141231	0.553086		Chlorpyrifos	-0.801404	1.32011	0.0478514	0.57379
Glyphosate	-0.330826	1.24195	0.0572865	0.795081		BPB	1.07397	1.76096	0.0173398	2.10522		Brilliant Blue	1.16391	1.12497	0.0749952	2.24064
Cresidinesulfonic acid	-0.393983	1.12485	0.075015	0.761026		BPF	-0.79954	1.75785	0.0174642	0.574532		Diaminochlorotriazine	0.417819	0.973787	0.106222	1.33591
Allura Red	0.741338	1.037	0.0918328	1.67173		Chlorpyrifos	-0.46797	1.65529	0.0221161	0.722981		Imidacloprid	-0.46924	0.931559	0.117069	0.722345
BPA-B-D-Glucuronide	0.275948	0.772091	0.169009	1.21079		Metam Sodium	-0.337667	1.62042	0.023965	0.79132		2,4-D	-0.603475	0.911484	0.122607	0.658167
PFOA	0.153622	0.745852	0.179534	1.11236		Atrazine Mercapturate	-1.17679	1.28775	0.0515526	0.442335		BPS	-0.248564	0.840225	0.144469	0.841734
Desethyl Atrazine	-0.707371	0.669217	0.214182	0.612435		Atrazine	-0.330557	1.26484	0.0543446	0.795229		Chlorpyrifos Oxon	0.251096	0.738949	0.182411	1.19011
Chlorpyrifos Oxon	-0.56485	0.567389	0.270777	0.676026		Chlorpyrifos Oxon	-1.03873	1.17555	0.0667502	0.486754		AMPA	0.511304	0.695969	0.201387	1.42534
BPA	0.189191	0.547985	0.283149	1.14012		Desethyl Atrazine	-0.865098	1.03852	0.0915117	0.549009		Zearalanone	-0.55923	0.680156	0.208855	0.678664
MINCH	0.271191	0.492341	0.321854	1.2068		BPA-B-D-Glucuronide	-0.784023	0.885288	0.13023	0.580745		Allura Red	1.25102	0.666757	0.215399	2.38009
TCP-y	0.405438	0.467139	0.341084	1.32449		MINCH	-0.269267	0.872593	0.134093	0.829741		TBPA	-0.355956	0.638918	0.229658	0.781352
BPS	0.19796	0.447154	0.357146	1.14708		Cresidinesulfonic acid	0.505322	0.771817	0.169115	1.41944		Desethyl Atrazine	-0.269741	0.583093	0.26116	0.829468
Tartrazine Yellow	-0.275776	0.372503	0.424128	0.826006		6-Chloronicotinic acid	-0.590869	0.724036	0.188783	0.663943		3-Phenoxybenzoic Acid	0.369041	0.536853	0.290501	1.29149
S-Metolachlor	0.294947	0.36282	0.433691	1.22684		Sunset Yellow	0.153197	0.685518	0.206292	1.11203		S-Metolachlor	-0.441497	0.513139	0.306804	0.73637
Imidacloprid	-0.0851283	0.335311	0.46205	0.942701		Allura Red	0.729228	0.648268	0.224767	1.65775		BPA	-0.204266	0.471728	0.337498	0.86798
Brilliant Blue	0.323329	0.286169	0.517406	1.25121		MITC	-0.47118	0.534019	0.292403	0.721374		Sulphanilic Acid	0.428678	0.464265	0.343348	1.346
BPB	0.138378	0.270146	0.536851	1.10067		Sulphanilic Acid	0.187767	0.486772	0.326008	1.139		PFOA	-0.247362	0.4543	0.351317	0.842436
Metam Sodium	0.123482	0.26256	0.546311	1.08936		3-Phenoxybenzoic Acid	-0.451135	0.441682	0.361674	0.731467		MITC	0.425406	0.441607	0.361737	1.34295
Diaminochlorotriazine	0.245786	0.243682	0.570582	1.18574		S-Metolachlor	-0.177649	0.424423	0.376337	0.884143		Atrazine	-0.476537	0.39588	0.401902	0.718701
Sunset Yellow	0.245923	0.227076	0.592822	1.18585		Diaminochlorotriazine	-0.392078	0.375201	0.421501	0.762031		Cresidinesulfonic acid	0.240198	0.337688	0.459528	1.18115
Atrazine Mercapturate	-0.242322	0.213448	0.611719	0.845383		TBPA	-0.256657	0.353804	0.442789	0.837025		BPA-B-D-Glucuronide	0.301423	0.308879	0.491045	1.23236
BPAF	0.0981509	0.189502	0.646395	1.0704		BPAF	-0.140685	0.27036	0.536586	0.907088		BPB	0.132824	0.257227	0.553061	1.09644
AMPA	-0.248155	0.182041	0.657596	0.841973		AMPA	-0.313769	0.264458	0.543929	0.804537		BPAF	0.182184	0.236616	0.579941	1.1346
6-Chloronicotinic acid	-0.11043	0.0912324	0.810527	0.926312		Zearalanone	0.169749	0.244791	0.569127	1.12486		BPF	0.168934	0.22138	0.600648	1.12423
3-Phenoxybenzoic Acid	0.0961286	0.0852187	0.821829	1.0689		TCP-y	-0.248185	0.214248	0.610594	0.841955		6-Chloronicotinic acid	0.123446	0.139705	0.724928	1.08933
Sulphanilic Acid	0.0464481	0.0558285	0.87937	1.03272		Glyphosate	-0.0915795	0.175805	0.667106	0.938495		MINCH	-0.0519153	0.0937105	0.805916	0.964655
Permethrin	0.0481905	0.0415109	0.908844	1.03397		2,4-D	0.056426	0.145051	0.716059	1.03989		TCP-y	-0.0693516	0.0932224	0.806822	0.953066
Atrazine	-0.0248644	0.035702	0.921081	0.982913		Brilliant Blue	0.116751	0.141745	0.721531	1.08429		Tartrazine Yellow	0.0746575	0.0524219	0.886295	1.05311
MITC	0.00698838	0.00532888	0.987805	1.00486		Deltamethrin	-0.0680939	0.1391	0.725939	0.953897		Atrazine Mercapturate	0.0236389	0.0316558	0.929703	1.01652
TBPA	-0.00235411	0.00288521	0.993379	0.99837		BPA	-0.0678392	0.0790877	0.833513	0.954066		Sunset Yellow	-0.0203579	0.0256082	0.94274	0.985988

## Sheet: screen 2
1pm							1nm
	log2foldchange	negative log10pvalue	pvalue					log2foldchange	negative log10pvalue	pvalue
Metam Sodium	0.602508	3.75722	0.000174898				BPA-B-D-Glucuronide	-0.902063	2.39249	0.00405051
Atrazine	-0.448087	3.20316	0.000626389				BPS	-0.568251	2.05539	0.00880257
Chlorpyrifos	-0.661795	1.99136	0.010201				Chlorpyrifos	-0.389035	2.02448	0.00945195
BPS	0.681708	1.74457	0.0180066				Imidicloprid	-0.662298	1.55824	0.0276542
Chlorpyrifos oxon	-0.392125	1.5369	0.0290466				Deltamethrin	-0.411202	1.2573	0.0552968
Imidicloprid	0.660839	1.40914	0.0389815				Zearalanone	-0.799642	0.990465	0.10222
Zearalanone	-1.0105	1.1801	0.0660537				Desethyl Atrazine	0.156798	0.982731	0.104057
Desethyl Atrazine	-0.558645	1.09867	0.0796772				Chlorpyrifos oxon	0.694964	0.803809	0.157105
Deltamethrin	-0.538034	0.946113	0.113211				Metam Sodium	-0.244696	0.749492	0.178036
BPA-B-D-Glucuronide	-0.382627	0.682499	0.207731				Glyphosate	-0.135951	0.290351	0.512447
BPA	0.818481	0.440783	0.362424				BPA	0.137972	0.232541	0.585408
BPF	-0.261094	0.413631	0.385806				Atrazine	0.100519	0.227322	0.592485
Glyphosate	0.0914128	0.0984806	0.797112				BPF	-0.0217144	0.0635689	0.863836

## Sheet: screen 3
	1pm					1nm
	pvalue	log2foldchange	negative log10pvalue			pvalue	log2foldchange	negative log10pvalue
Chlorpyrifos	5.19934e-05	-0.819275	4.28405		2,4-D	0.000657206	-0.382496	3.1823
Metam Sodium	0.0225685	-0.778071	1.6465		Metam Sodium	0.0144737	-0.12719	1.83942
BPA	0.0258234	0.623783	1.58799		Chlorpyrifos	0.0453826	-0.199059	1.34311
Deltamethrin	0.0282862	-0.906878	1.54842		Allura Red	0.17977	-0.422638	0.745283
Atrazine	0.0585308	-0.709733	1.23262		Atrazine	0.271182	0.469371	0.566739
BPS	0.0894546	0.340594	1.0484		Desethyl Atrazine	0.353781	0.596151	0.451265
2,4-D	0.159451	0.497407	0.797372		Deltamethrin	0.418214	-0.139987	0.378601
Desethyl Atrazine	0.380977	0.369001	0.419101		BPF	0.605757	-0.123965	0.217701
Imidicloprid	0.418535	-0.425522	0.378268		Imidicloprid	0.63822	0.227516	0.195029
Brilliant Blue	0.509836	0.200064	0.29257		Zearalanone	0.660499	0.419061	0.180128
BPF	0.65808	0.114415	0.181721		BPAB-D-Glucuronide	0.712352	0.0798199	0.147305
Allura Red	0.766007	-0.0135159	0.115767		Sunset Yellow	0.744431	0.130459	0.128175
Zearalanone	0.866647	0.0711276	0.0621579		Brilliant Blue	0.823049	-0.0969519	0.0845742
Sunset Yellow	0.868413	-0.091774	0.0612734		BPA	0.89592	-0.0203507	0.0477307
BPAB-D-Glucuronide	0.958664	-0.00906159	0.0183334		BPS	0.993056	0.00436883	0.00302635

## Sheet: 1f
	Control						1pM CPF						1nM CPF						1μM CPF
Basal	1.44	0.92	0.81	1.25	0.86	0.72	0.97	1.01	1.15	1.93	1.36	1.71	2.12	1.71	1.44	1.4	1.57	1.29	0.87	1.55	1.06	1.57	1.32	1.65
Oligomycin	0.536815	0.680281	1.59	0.561262	0.604917	0.520592	0.0184502	0	0.471262	0.69731	0.434279	0.0564233	0.0845774	0.298825	0.273021	0.379537	0.376519	0.51045	0.260861	0.22847	0.713948	0.42792	0.484905	-0.0185558
FCCP	2.125	3.35922	2.81043	2.45782	3.95161	3.70195	3.48393	3.35095	2.83351	1.74141	1.32747	2.11183	1.03091	1.55718	1.48953	1.39764	1.95979	1.7363	2.61254	1.19359	1.83882	1.49686	1.47548	2.48388
Rot/Anti A	0.153126	0.419026	0.147737	0.202722	-0.0506125	0.508083	0.700606	0.637166	0.381468	0.260023	0.248946	0.299627	0.222746	0.361267	0.423097	0.560176	0.501347	0.268054	0.782431	0.410158	0.643417	0.43543	0.377024	0.604655

## Sheet: 1g
Control	1 pM CPF
0.0166005	0.0133132
0.0173598	0.0137829
0.0169637	0.0082747

## Sheet: 1h
Control						1 pM CPF
1.12941	0.988235	1.05882	0.988235	0.988235	0.847059	0.423529	0.282353	0.352941	0.494118	0.635294	0.423529

## Sheet: 2a
	Control																CPF-0.5																CPF-2.0
0	23.9	21.5	22.6	21.9	20.6	23.8	24.1	22.8	22.1	24.4	21.2	22.8	22.8	22.4			23.2	22.5	22.7	23.6	20.5	23.6	23.7	23.4	22.6	23.9							22.4	24.4	21.7	20.4	23.4	21.3	24.6	26.4	21.8	25.7	23.1	23.2	22.6	22.4	22.6	22.3
1	26.8	23.8	25.1	25.4	22.1	26.5	25	25.7	24.3	26.1	21.9	23.8	24.9	26.5			25.9	25.3	25.1	23.2	26.6	25.7	25.9	25.5	25	25.5							26.5	28.5	24	25	23.6	27.7	26.3	28.8	28.3	23.5	25.6	26.1	24.5	24.6	25.7	25.5
2	25.1	28.9	27.4	26.7	29.1	23	27.2	27.7	28.4	27							27.3	27.9	27.2	26.4	28.7	27.8	27.6	29.3	29.5	28.3							31.4	29.5	30.4	27.5	29.7	25.8	29.4	31	29.9	24.1
3	26	26.4	30.6	29.8	31.9	24.2	29.9	30.2	30.2	28.4	23.2	24.9	26.7	25.9			28.9	29.5	27.9	28.9	29.5	29.2	31.1	30.6	31.1	29.6							31.7	32.9	29.1	32.5	27.6	31.8	32.3	30.6	28.2	30.8	26.5	28.1	25.6	27.1	25.5	26.3
4	26.7	26.9	30.3	30.5	32.1	24.5	31.2	30.5	28.3	30.7	24	28.5	28.9	28.5			30.1	30.4	28	28.9	30	29.8	32.4	33.1	33.7	31.6							32.7	32.3	32.7	29.5	32.3	28.5	33.4	31.5	31.2	27.8	30.9	29.8	28	28.7	27.4	27.1
5	26.9	25.7	31.8	31.9	31.6	24.7	29.7	29.3	27.5	29.3	28.1	23.7	28.9	29			29.7	30.2	29.3	29.9	28.9	29.2	32.4	32.1	30.6	31.1							31	30.9	28.4	30.1						26.7	30.5	30.8	28.4	29	27.8	28
6	29	27.5	32.4	31.8	32.6	25.7	30.4	29.8	28.9	31.4							31.6	32	31.6	30.6	31.4	31.6	34.4	34.1	32.7	33.1							34	35.2	31.6	29.5						31.7
7	28.2	29.7	34.4	33.7	30.5	26.5	30.4	32.3	32.2	29.9	24	28.8	28.3	27			30.4	31.3	29.8	29.5	31.4	31.7	35.3	34.3	35.1	33.4							34.5	34.8	30.2	33.4						33.2	31.9	32.7	32.6	29.9	28.7	28.2
8	28.8	29.8	33.5	32.9	30.7	27.3	32.8	30	30.2	32.3	31.9	25.2	31.4	31.2			32.8	31.8	29.3	29.5	31.6	31.4	35.5	33.8	34.7	35.3							33.3	32.9	34.2	30.5						35.4	33.7	33.6	32.2	29.8	30	33.6
9	31.2	31.1	31.5	30.7	33.4	28.4	32	35	34.4	32.3	26.6	34.2	32.1	29.9			33.5	33.3	33.8	35	32.5	33.1	37.4	35.9	37.8	36.7							36.7	37.2	35.7	32.7						36.4	34.6	34.5	33.6	32.5	34.4	33.6
10	30.4	30.5	31.1	31	33.8	28.9	30.2	33.5	33.8	30.7	34.9	26.6	30.2	32.2			33.9	35	34.3	33.8	31.9	34.6	36	38.6	37.1	37.9							37	37.4	36.9	33.7						36.9	37.1	37.7	35	36.2	35.5	35.3
11	32.9	34.4	29.1	36.3	31.3	31	36.5	32.2	33.5	36.9	32.2	33.9	36.4	26.9			35.6	36.8	37.2	36.3	36.2	36.1	39.9	41	40.4	38.5							40.2	39.4	36.5	39.7						39.9	36.1	36.3	36.5	35.7	39	40.2
12	33.9	31.6	30.1	30.7	28.7	33.7	35.9	32	31.7	34.9	26.9	36.4	33.9	32			34.9	35.8	35.4	35	35.9	35.8	37.6	38.6	38.3	38.4							34.6	35.5	37.1	35						38.4	40.2	39	35.7	36.5	36.3	36.1
13	31.5	34.2	32	33.4	28.8	33.2	35.1	32.4	33.5	37.6	32.8	34.3	27.8	36.9			36.2	36.2	39.1	36.4	36.3	39.7	34.9	35.9	40	39.9							35.8	38.5	36.7	36.6						39.4	40.4	39	36.3	37.2	37.1	36.9
14	32.1	34.4	32.1	34.99	29	33.3	35.6	32.5	34.2	37.4	27.6	36	32.1	33.6			36.2	36.5	38.8	36.2	37	40.2	35.2	34.2	39.8	38.9							36.2	38.4	35.9	33.6						39.3	41.9	39.6	38.9	37.5	36.3	36.7

## Sheet: 2b
	Control																CPF-0.5																CPF-2.0
0	1.5	1.7	3	2.1	3.1	1.6	2.9	2.2	2.5	1.7	2.7	1.7	3	2.2			2.1	2.7	1.7	2.7	2.1	2.8	2.9	2.4	1.9	3.7							2.8	3.2	2.4	2.3	3.2	2.5	2.4	1.4	2.3	1.1	3	2.9	3.5	3.3	2.9	3
1	4.3	5.4	4	6.4	2.3	5.3	4	4.9	4.2	4.1	4.3	6	6	5.2			5.1	5.4	4.2	4.8	4.3	4.6	5.4	4.6	3.6	6.3							5.8	6.1	6.1	5.4	4.8	5.5	5.5	4.1	4.8	4.5	6	6.8	4	4.4	6.2	6.4
2	5.2	5.4	7.8	4.9	7.6	2.8	5.8	6.9	5.9	5.5							7.6	7.5	5.3	6.2	5.6	6.3	5.9	8.2	10.6	5.8							8.9	8.4	8.5	8.5	8.4	6.9	6	6	7.1	5.9
3	6.8	3.9	5.8	10.1	10.4	3.7	7.8	9.2	7	5.7	5.7	7.3	5.7	9.1			9	9	5.7	5.2	8.4	6.7	7.7	10.1	12	6.8							10.2	10.4	9.8	10	8	9.8	7.6	6	6	8	8.1	9	10.1	7.9	4.8	6
4	8.4	3.9	11	6.5	11.4	3.4	10.9	9.4	5.7	7							10.2	10.1	5.8	4.7	7.8	9.2	9.3	12.3	14.3	8.8							10.3	10.6	9.7	10.2	11.3	9.1	8.2	7	8.8	5.9
5	3.5	6.8	11.1	6.6	10.8	3.5	7.7	8.4	4.3	5.7	6.5	7.2	7.3	8.5			8.9	10.4	5.1	4.2	5.9	8.1	8.3	11.1	6.4	12							9.7	7.5	8.5	6.7	4.7						10.15	10.95	11.75	8.85	5.2	5.95
6	5.4	8.3	12.1	7.2	12.9	4.5	8	9	5.2	7	7.3	7.1	8.9	7.9			10.4	11.6	5.5	5.4	10.1	7.7	13	9.7	8.8	13.3							11	9.7	8.5	9.7	5.9						12.2	12.9	13.4	9.8	5.6	5.9
7	9.8	6.3	14.1	8.9	14.4	4.7	9.6	9.8	8.2	5.7							10.7	12	4.4	4.3	8.9	4.2	10.7	11.1	13	11.4							14.5	10.7	12.5	10.7	10.5
8	10	7.1	13.8	8.7	7.8	4.5	10.5	9.2	6.5	7.9	6.1	10	15.6	7			12.5	11	3.9	3.1	10.5	8.4	12	13	15.5	12.1							9.7	11.1	11.2	10.6	13.8						13.2	14	9.7	14.5	14.1	14.6
9	8	11.6	4.7	4.2	4.6	9.8	10.8	12.6	9.4	7.5							13.5	12.8	11.7	14.9	8.7	10.7	15.2	13.8	18	17							13.5	13.3	12	12.9	15.6
10	11.7	8.3	4.6	4.8	5.1	11.3	10.7	12	6.8	11	6.6	10	15.4	6.6			14.6	14.8	14.9	11.2	11	9.4	14.7	15.5	18.6	14.7							14.2	13	13.2	14.5	16.8						14.9	14.4	13.7	16.9	17.5	17.7
11	11.2	12.6	4	4.9	10.2	4.2	9.6	12.8	11	6.9	8.8	10.9	17	7.6			15.2	15.6	11.6	14.5	13.2	11.1	14.3	16.9	14.4	18.4							13	11.2	15	14.6	17.8						15.6	15.7	17.5	14.8	19.2	20.2

## Sheet: 2c
Time(min)	Control														CPF-0.5														CPF-2.0
0	11.3	12	8.4	10.2	9	13.7	13.3	12	10.4	11.1	10.5	12.2	10.5	10.2	10.9	12.1	12	10.2	11.8	13	13.6	10.9	12.7	11.8					11.6	11.5	13	7.9	7.3	12.8	11	10.4	9.6	13.2	12.2
20	20.9	18.6	9.6	16.8	14.9	17.3	14.4	10.5	14.2	16.5	16.5	17.7	18.6	16.1	19.1	17	18.9	18.1	17.9	21.7	17	19.7	16.5	19.9					18.8	15	20.6	11.1	8.5	18.8	25.1	24	20.6	18.5	17.4
40	18	16	8	13.9	12.1	13.1	9	11.8	14.7	14.3	16.5	15.1	18.9	14.9	21.1	15.6	15.9	17	15.5	20.1	14.7	17.1	17.5	11.9					18.4	15.5	15	10.5	9.5	20.9	22	17.6	18.5	19.6	17.6
60	14	15.3	7.5	11.2	13.8	12.5	12.3	8.2	9	13.2	15.5	14.5	14.7	12.4	11.8	14	13.8	13.4	13.3	15.2	12.8	13.8	15.1	11.4					15.4	15.2	13.4	9.3	6.7	22.5	23	18.6	18.3	17.2	16.8
90	12.8	12.7	6.9	8.7	8.5	11.2	9.5	6	6.5	10.1	12.5	13.6	13.8	12.4	10.3	12.5	11.4	11.9	12.7	11.7	11.7	11.2	11.3	10.7					13.9	11.7	13.3	10.5	7	19.8	19.3	15.7	14	13.7	15.8
120	10.3	10.4	5.7	7.9	7.9	10.1	8.4	6.1	8	10.4	10.5	12.4	11.7	9.3	9.4	10.7	10.7	10.4	10.8	9.4	11	11.7	8.9	10.4					11.1	9.9	10.9	5.8	7.2	19.6	17.7	13	12.6	13.9	12.7
													Control														CPF-0.5														CPF-2.0
													1779.5	1731.5	916	1375.5	1348.5	1545	1319.5	1042.5	1222	1516	1685	1734.5	1812	1543.5	1658	1658.5	1663.5	1652	1661.5	1838	1606	1701.5	1657	1516					1828.5	1604.5	1739.5	1145.5	918.5	2372.5	2471.5	2067	1944.5
[truncated: 2 more columns]

## Sheet: 2d
Time(min)	Control														CPF-0.5														CPF-2.0
0	11.5	11.5	9.3	16	9.7	10.8	9.8	10.2	7.6	11.9	10.6	11.3	10.3	11.2	12.3	14.1	11.3	13.2	10.9	11.5	9.9	10.7	10.7	10.9					9.4	8.5	8.6	8	11.7	10.9	10.2	10.3	9.7	8.7	10.2
20	7.5	6.7	5	8.3	7	6.9	6.1	2.6	4.8	6.6	7.3	9.8	7.6	9.4	7.1	7.1	7.2	8.4	5.3	8.9	6.3	7.3	6.4	5.9					6.6	8.7	5.2	5.1	6.9	7.4	9.9	9.5	9.4	9	8.2
40	4.8	4	3	2.8	4.3	5.8	1.7	2.3	1.4	5.4	4.9	5.1	4.9	5.2	4.6	4.3	4.3	4.3	4.2	6.5	4.8	2.9	4.6	6					4.2	5.3	2.9	2.6	5.4	6	8.3	7.7	7.3	7.8	7.7
60	1.6	3.4	1.7	2.9	1.7	3.3	2	1.9	4.1	2.4	4.1	2.9	4.3	3.1	2.8	2.3	2.3	3.1	2.9	4.4	3.4	2.2	2.3	4.8					3.2	3.4	2.1	1.9	4.5	7.5	8.3	8.3	6.4	7.7	7.6
90	3.8	3.3	2.9	4.4	2.8	5.4	3.9	2.1	3.3	3.2	5.8	4.6	6.2	4.3	6	6.5	3.4	4.8	6.5	7.3	6.3	7.1	5.6	8					4.1	4.1	8	3.1	6.4	7.4	8.3	8	5.7	8.8	8.1
120	4	4.8	4	5.4	4.9	3.1	5.2	2.7	3.8	5.2	5.5	4.5	6.9	4	8.1	6.8	5.4	4.3	6	7.7	8.2	9.9	8.5	7					3.6	4.5	8.4	3.9	6.7	8.3	10.4	8.1	6.9	7.4	7.3
Control														CPF-0.5														CPF-2.0
575	585	442.5	667.5	523	653	499	351	458.5	593	709	689	750	670.5	728.5	723.5	583.5	672	656.5	867.5	718	727.5	680	812					567	640.5	666.5	433	768	911	1078.5	1016	865.5	990.5	962.5

[truncated: 74 more sheets: 2e, 2f, 2g, 2h, 2i, 2j, 2l, 2m, 3a, 3b, 3c, 3d, 3e, 3f, 4a, 4b, 4e, 4f, 5b, 5c …]
